# Supplementary material for: Differentially Expressed Genes and Signaling Pathways Potentially Involved in Primary Resistance to Chemo-Immunotherapy in Advanced-Stage Gastric Cancer Patients
Source: Int J Mol Sci. 2022 Dec 20;24(1):1. doi: 10.3390/ijms24010001 (PMC9820415; doi:10.3390/ijms24010001)
Supplement: Supplementary file 1 [file ijms-24-00001-s001.zip]

Archive with 2 entries (2 files):
- Supp Fig S1  copia.pdf
- Suppl Table s1.pdf
